# Supplementary material for: The land flatworm Amaga expatria (Geoplanidae) in Guadeloupe and Martinique: new reports and molecular characterization including complete mitogenome
Source: PeerJ. 2020 Nov 9;8:e10098. doi: 10.7717/peerj.10098 (PMC7659627; doi:10.7717/peerj.10098)
Supplement: Supplemental Information 1 [file peerj-08-10098-s001.txt]

>JL319_Guadeloupe
GGATTTGGAAATTGATTAGTTCCTTTATTAATGGGAATTATTGATATGATTTTTCCACGTGGAAAAAATTTTAGTTTAATGTTAATGCTTCCATCTTTAATTTTAATTTTAATTTCTTTATTGATAGGAGGTGGAGTTGGAGCTGGATGAACTTTATATCCTCCATTAACTAGAAATATTCAACATAGTGGTGTTTCTATGGATTTTGCTATTTTTTCTATTCATATAGCTGGAATGAGTTCAATTTTAGGAGCTATTAATTTTATTACTACTATTTTAAATATGAAGATAAAGATTCCAAGGTCTAGTCTTCCTTTATTTGTATGATCAATAAAAATTACAGCTTTTTTATTACTTCTTTCTCTTCCAGTCTTAGCTGGTGGATTGACTATGTTGTTAACTGATCGAAAATTTAAAACTAGTTTTTTTGATCCATGTGGTGGTGGTGATCCTATTTTATTTCAACATATTTTTTGATTTTTTGGACATCCAGARGTTTATATATTAATTCTTCCTGGTTTTGGATTAATTTCTCATATAATTATTTTTTATAGTGGAAAGGATTTTTCTTTTGGACATTTAGGAATGTTATATGCGATGTTAAGAATAGGATTTTTAGGATTTATAGTTTGAGCACATCATATGTATACTATAGGATTAGATTTAGATTCTCGAGCTTATTTTACTGGAGCTACAATGATTATAGGAGTTCCTACTGGAATAAAGATTTTTAGATGATTGGCTACTATTTATGGTTCAAGATGAAATATTTTTGATAATTCAGTTTCTTTATTATGAGCTTTAGGTTTTATTTTTCTTTTTACAGTAGGCGGGTTAACAGGTATTATTTTATCTAAAGCTTCATTGGATGTTTGTTTACATGATACATATTATGTTGTTGCT
>JL310_Martinique
GGATTTGGAAATTGATTAGTTCCTTTATTAATGGGAATTATTGATATGATTTTTCCACGTGGAAAAAATTTTAGTTTAATGTTAATGCTTCCATCTTTAATTTTAATTTTAATTTCTTTATTGATAGGAGGTGGAGTTGGAGCTGGATGAACTTTATATCCTCCATTAACTAGAAATATTCAACATAGTGGTGTTTCTATGGATTTTGCTATTTTTTCTATTCATATAGCTGGAATGAGTTCAATTTTAGGAGCTATTAATTTTATTACTACTATTTTAAATATGAAGATAAAGATTCCAAGGTCTAGTCTTCCTTTATTTGTATGATCAATAAAAATTACAGCTTTTTTATTACTTCTTTCTCTTCCAGTCTTAGCTGGTGGATTGACTATGTTGTTAACTGATCGAAAATTTAAAACTAGTTTTTTTGATCCATGTGGTGGTGGTGATCCTATTTTATTTCAACATATTTTTTGATTTTTTGGACATCCAGAAGTTTATATATTAATTCTTCCTGGTTTTGGATTAATTTCTCATATAATTATTTTTTATAGTGGAAAGGATTTTTCTTTTGGACATTTAGGAATGTTATATGCGATGTTAAGAATAGGATTTTTAGGATTTATAGTTTGAGCACATCATATGTATACTATAGGATTAGATTTAGATTCTCGAGCTTATTTTACTGGAGCTACAATGATTATAGGAGTTCCTACTGGAATAAAGATTTTTAGATGATTGGCTACTATTTATGGTTCAAGATGAAATATTTTTGATAATTCAGTTTCTTTATTATGAGCTTTAGGTTTTATTTTTCTTTTTACAGTAGGCGGGTTAACAGGTATTATTTTATCTAAAGCTTCATTGGATGTTTGTTTACATGATACATATTATGTTGTTGCT
>JL305_Martinique
GGATTTGGAAATTGATTAGTTCCTTTATTAATGGGAATTATTGATATGATTTTTCCACGTGGAAAAAATTTTAGTTTAATGTTAATGCTTCCATCTTTAATTTTAATTTTAATTTCTTTATTGATAGGAGGTGGAGTTGGAGCTGGATGAACTTTATATCCTCCATTAACTAGAAATATTCAACATAGTGGTGTTTCTATGGATTTTGCTATTTTTTCTATTCATATAGCTGGAATGAGTTCAATTTTAGGAGCTATTAATTTTATTACTACTATTTTAAATATGAAGATAAAGATTCCAAGGTCTAGTCTTCCTTTATTTGTATGATCAATAAAAATTACAGCTTTTTTATTACTTCTTTCTCTTCCAGTCTTAGCTGGTGGATTGACTATGTTGTTAACTGATCGAAAATTTAAAACTAGTTTTTTTGATCCATGTGGTGGTGGTGATCCTATTTTATTTCAACATATTTTTTGATTTTTTGGACATCCAGAAGTTTATATATTAATTCTTCCTGGTTTTGGATTAATTTCTCATATAATTATTTTTTATAGTGGAAAGGATTTTTCTTTTGGACATTTAGGAATGTTATATGCGATGTTAAGAATAGGATTTTTAGGATTTATAGTTTGAGCACATCATATGTATACTATAGGATTAGATTTAGATTCTCGAGCTTATTTTACTGGAGCTACAATGATTATAGGAGTTCCTACTGGAATAAAGATTTTTAGATGATTGGCTACTATTTATGGTTCAAGATGAAATATTTTTGATAATTCAGTTTCTTTATTATGAGCTTTAGGTTTTATTTTTCTTTTTACAGTAGGCGGGTTAACAGGTATTATTTTATCTAAAGCTTCATTGGATGTTTGTTTACATGATACATATTATGTTGTTGCT
>JL289_Martinique
GGATTTGGAAATTGATTAGTTCCTTTATTAATGGGAATTATTGATATGATTTTTCCACGTGGAAAAAATTTTAGTTTAATGTTAATGCTTCCATCTTTAATTTTAATTTTAATTTCTTTATTGATAGGAGGTGGAGTTGGAGCTGGATGAACTTTATATCCTCCATTAACTAGAAATATTCAACATAGTGGTGTTTCTATGGATTTTGCTATTTTTTCTATTCATATAGCTGGAATGAGTTCAATTTTAGGAGCTATTAATTTTATTACTACTATTTTAAATATGAAGATAAAGATTCCAAGGTCTAGTCTTCCTTTATTTGTATGATCAATAAAAATTACAGCTTTTTTATTACTTCTTTCTCTTCCAGTCTTAGCTGGTGGATTGACTATGTTGTTAACTGATCGAAAATTTAAAACTAGTTTTTTTGATCCATGTGGTGGTGGTGATCCTATTTTATTTCAACATATTTTTTGATTTTTTGGACATCCAGAAGTTTATATATTAATTCTTCCTGGTTTTGGATTAATTTCTCATATAATTATTTTTTATAGTGGAAAGGATTTTTCTTTTGGACATTTAGGAATGTTATATGCGATGTTAAGAATAGGATTTTTAGGATTTATAGTTTGAGCACATCATATGTATACTATAGGATTAGATTTAGATTCTCGAGCTTATTTTACTGGAGCTACAATGATTATAGGAGTTCCTACTGGAATAAAGATTTTTAGATGATTGGCTACTATTTATGGTTCAAGATGAAATATTTTTGATAATTCAGTTTCTTTATTATGAGCTTTAGGTTTTATTTTTCTTTTTACAGTAGGCGGGTTAACAGGTATTATTTTATCTAAAGCTTCATTGGATGTTTGTTTACATGATACATATTATGTTGTTGCT
>JL217_Guadeloupe
--------------------------------------TATTGATATGATTTTTCCACGTGGAAAAAATTTTAGTTTAATGTTAATGCTTCCATCTTTAATTTTAATTTTAATTTCTTTATTGATAGGAGGTGGAGTTGGAGCTGGATGAACTTTATATCCTCCATTAACTAGAAATATTCAACATAGTGGTGTTTCTATGGATTTTGCTATTTTTTCTATTCATATAGCTGGAATGAGTTCAATTTTAGGAGCTATTAATTTTATTACTACTATTTTAAATATGAAGATAAAGATTCCAAGGTCTAGTCTTCCTTTATTTGTATGATCAATAAAAATTACAGCTTTTTTATTACTTCTTTCTCTTCCAGTCTTAGCTGGTGGATTGACTATGTTGTTAACTGATCGAAAATTTAAAACTAGTTTTTTTGATCCATGTGGTGGTGGTGATCCTATTTTATTTCAACATATTTTTTGATTTTTTGGACATCCAGAAGTTTATATATTAATTCTTCCTGGTTTTGGATTAATTTCTCATATAATTATTTTTTATAGTGGAAAGGATTTTTCTTTTGGACATTTAGGAATGTTATATGCGATGTTAAGAATAGGATTTTTAGGATTTATAGTTTGAGCACATCATATGTATACTATAGGATTAGATTTAGATTCTCGAGCTTATTTTACTGGAGCTACAATGATTATAGGAGTTCCTACTGGAATAAAGATTTTTAGATGATTGGCTACTATTTATGGTTCAAGATGAAATATTTTTGATAATTCAGTTTCTTTATTATGAGCTTTAGGTTTTATTTTTCTTTTTACAGTAGGCGGGTTAACAGGTATTATTTTATCTAAAGCTTCATTGGATGTTTGTTTACATGATACATATTATGTTGTTGCT
>JL262_Martinique
---------------------------------------------------------------------------------------------------------------------------------------------------------------------------------------------------------------------------------------------------------------------------------------------------------------------------------------------------------------------------------------------------------------------------------------------------------------------------------------------------------------------ATATTAATTCTTCCTGGTTTTGGAYTAATTTCTCATATAATTATTTTTTATAGTGGAAAGGATTTTTCTTTTGGACATTTAGGAATGTTATATGCGATGTTAAGAATAGGATTTTTAGGATTTATAGTTTGAGCACATCATATGTATACTATAGGATTAGATTTAGATTCTCGAGCTTATTTTACTGGAGCTACAATGATTATAGGAGTTCCTACTGGAATAAAGATTTTTAGATGATTGGCTACTATTTATGGTTCAAGATGAAATATTTTTGATAATTCAGTTTCTTTATTATGAGCTTTAGGTTTTATTTTTCTTTTTACAGTAGGCGGGTTAACAGGTATTATTTTATCTAAAGCTTCATTGGATGTTTGTTTACATGATACATATTATGTTGTTGCT
>JL216_Guadeloupe
---------------------------------------------------------------------------------------------------------------------------------------------------------------------------------------------------------------------------------------------------------------------------------------------------------------------------------------------------------------------------------------------------------------------------------------------------------------------------------------------------------------------ATATTAATTCTTCCTGGTTTTGGATTAATTTCTCATATAATTATTTTTTATAGTGGAAAGGATTTTTCTTTTGGACATTTAGGAATGTTATATGCGATGTTAAGAATAGGATTTTTAGGATTTATAGTTTGAGCACATCATATGTATACTATAGGATTAGATTTAGATTCTCGAGCTTATTTTACTGGAGCTACAATGATTATAGGAGTTCCTACTGGAATAAAGATTTTTAGATGATTGGCTACTATTTATGGTTCAAGATGAAATATTTTTGATAATTCAGTTTCTTTATTATGAGCTTTAGGTTTTATTTTTCTTTTTACAGTAGGCGGGTTAACAGGTATTATTTTATCTAAAGCTTCATTGGATGTTTGTTTACATGATACATATTATGTTGTTGCT
>JL146_Martinique
GGATTTGGAAATTGATTAGTTCCTTTATTAATGGGAATTATTGATATGATTTTTCCACGTGGAAAAAATTTTAGTTTAATGTTAATGCTTCCATCTTTAATTTTAATTTTAATTTCTTTATTGATAGGAGGTGGAGTTGGAGCTGGATGAACTTTATATCCTCCATTAACTAGAAATATTCAACATAGTGGTGTTTCTATGGATTTTGCTATTTTTTCTATTCATATAGCTGGAATGAGTTCAATTTTAGGAGCTATTAATTTTATTACTACTATTTTAAATATGAAGATAAAGATTCCAAGGTCTAGTCTTCCTTTATTTGTATGATCAATAAAAATTACAGCTTTTTTATTACTTCTTTCTCTTCCAGTCTTAGCTGGTGGATTGACTATGTTGTTAACTGATCGAAAATTTAAAACTAGTTTTTTTGATCCATGTGGTGGTGGTGATCCTATTTTATTTCAACATATTTTTTGATTTTTTGGACATCCAGAAGTTTATATATTAATTCTTCCTGGTTTTGGATTAATTTCTCATATAATTATTTTTTATAGTGGAAAGGATTTTTCTTTTGGACATTTAGGAATGTTATATGCGATGTTAAGAATAGGATTTTTAGGATTTATAGTTTGAGCACATCATATGTATACTATAGGATTAGATTTAGATTCTCGAGCTTATTTTACTGGAGCTACAATGATTATAGGAGTTCCTACTGGAATAAAGATTTTTAGATGATTGGCTACTATTTATGGTTCAAGATGAAATATTTTTGATAATTCAGTTTCTTTATTATGAGCTTTAGGTTTTATTTTTCTTTTTAC-------------------------------------------------------------------------------
