# Supplementary material for: The land flatworm Amaga expatria (Geoplanidae) in Guadeloupe and Martinique: new reports and molecular characterization including complete mitogenome
Source: PeerJ. 2020 Nov 9;8:e10098. doi: 10.7717/peerj.10098 (PMC7659627; doi:10.7717/peerj.10098)
Supplement: Supplemental Information 2 — Complete mitogenome in Fasta format (transformed into .TXT). This is the sequence deposited in GenBank with accession number MT527191 [file peerj-08-10098-s002.txt]

>NODE_4_length_15016_cov_24.218807
TTTATTCTTTATATAATTATATAATTAAATTTATTCTTTATATAATTATATAATTAAATT
TATTCTTTATATTTTCTAATAAAAGGGATTTTTTTTTTGTTATTTGAAGGGGGGGGTCTT
GAGACTTTTTTTCATCCATAATAAAGCTTAGCTTTATTATGGTATTTTTTAAATTTTAAA
ATTACTTATATAATTATTATAATTTATTTTAAATTATATGACTTATAATACATAAAATAA
TTCCTAAGAATTTCTTTTGGTTAACGGCCAAATATTTATATTACACTATATTTTATTTTA
AAAGAGAAATATTCTCATCTTTGAAGCTTAAATTCAATATATTTTATCTACTATTTTAAA
TAAATTTTTCTTTAGAAAATAAAATTTTCACATTCAGATTACAAAACTAAATATAATTAA
AGAATTTAAGAAAAAAGATTCCTTTCGTACAACTTTTTCAATATTAGATAAAAACTAACC
TGATTTACATCGGTCTAAACTCAAATCATGAATAATTTTAATAGTCGAACAGACTAAAAT
TTTAAGCATCTACACCTAAATTTTATTATAATTCAACATCGAGGTAGTAATCAAAATTTT
TAATTAGAACTTTTAAATTTTATTACCCTGTTATCCCTAAGGAAGTTTTATTTTTAACAT
AAAATTTTAAATTAAAATTAAATACCCCATCTAAAATTTAATTTTTTTAATTAAATAAAA
AATAAATAAAAACTCTATAGGGTCTTTTCGTCTTAATTATAAAAACAGAATCTTTACTGT
TCTTTAAATTTTTTAAAATTCATAATTTTATAAAACATTATTTATATCAATGAACCTTTC
ACACAATCCCGCAATTATCAGGCATGTGATTTCGCTACCTTTGTACAGTTAAGATACTGC
AGCTATTTAAAATTTTATAATCATTGAGCAGGTTTTATTTTTTATAATAAAAAAAAATGT
TTTTAAGAAACAGTTGTATAAAAATTGAGTTATATAAAATTAAATTTAGAATCATACCAT
AATATTCTTAACTAGAAAAAAAATTTAATTAATAAATACTTATTAAACTTGAAATTTATA
AAAAATAAATTATCAATATAAAATATTTTTTTTTTTATTTAATAAATAGAATATCTTTTT
TAAAATTTTATGCTTATACATAAATTAATCTTAATTAAATAAAAAGAAACGAAAAAATAT
CACACCTAAACTTGTTTATTTTTATTTTTTATTTTCTAAAAAATTTTTAATCATTTATTA
TCCAAAATAATATTTTAACAAATTTAAATCCACTCTTTTTGAAATATAAAATAATTTAAA
TTTTCTACAGTCCGTAATACAAAAAGGAAAATTTATAATTAATTTTTACTATAGAAAGAA
TAAAAATGTATAACTGTAAATTATACAATAAAAAGTTAGAAGCTTTCTATTTAAATACTT
AATTTTTATTCTTTATTCTAATACATTAGATCATTTATTTGGAAAATAAATATATTTTTT
TTTATACTAAATAAAGTAAAAGGAAGCTCCTACTTATAAATTTACAATTTATTATTCTTT
TATTTAAATTATTTAAAAATTAAAAGAAAGAAATATAATCTTTATTTTTAAATTCTAAAT
TTAATACATTTATCTGACACTTTTAATAAGTACAACTTCAGTTATACTTACCATGTTACG
ACTTATCTTTCGAAAAAGATTGACGGGCGGTGTGTACACAAACATTATTTTACTTCAATA
ATTCTTACTTATAATTATTTACTTTCTAGTCCTAAAAAAAATAATTATTTAAAATTATAT
TCCTTAATAGTAGTGAATAAAGAATCTAAAGTATAAGTAGCACAATGATTTGTATTTAAG
ATGATTTTCTTTCAAAGAAATCTGTTAAACAACCGTACACTAACCAAAAAACTTTAATTG
ATTCATAAGTGGGTTATCTTTTCTCTTCACACACTCCCCCGAAAGTAAGATAGACTGCCA
AATCTTTTTATTTTATTATGGAAACAAAATTTATAAAAATTTATAATTAGATAATAAACT
AAGTTTATATAATTTTTTTAAAAAAATTTTTATAAAATAATATTAATTAATTATAAATAC
AAAATAAAATAATTATTAACTATTTTAATTATTTTGACCTAATAAAAATATTAAAATGGG
TATAACCGCAGTTGCTGGCACCCTAATTTACCTTTAAAATTTATTCAACTTTATCTAAAT
TTTAAATATTTATTTTACAAAATTCGCATCTAAAATTAAATAAAAAAGATTTATATTTAT
TTAAATTTTTATAAATTTTTATAATGTTAAACGAATAAATTTATTTTATTAACTAAGATT
AAATTATATTATATTTTTAAGAATTTCTTATCTTTTGATCTGCAATCAATTATATTTCTT
ATACTAAAAAATATTCACTTAAGATTTAATAAAAACTTCTTTAACACCACAAATTAATAT
TTTATTATAAACTACTTTAAATTTTAATAAGAAATTTTTTTTTCATTTTTTGGGAATGAA
CCAATTAGTTTATCTTAACTTATTATTATAAATTTACAGATTTATAATGATTTACTATCA
AAAAAATAAACATTACTACTACTAAAACAATAATTAAAAAAACTATATTTAATTTAGAAA
TTTGAATCATTTATTATAGCTTTACATAAAATCAACAAAATTTTATTAAGTTAACAAAAA
TTATCTATAATTAAATACAAATTAAACCTAAACTTAAAATTAAATATTTTACCATAAAAA
AAAAAAAAAAATAAGAATTATTATAAAAAGAATTTAACTTTATTAAATTTTTTAACTTAA
ATAATAAATAAATATAAGCAATAGAATTTAAAAAAATGAATAAAGAAAAACTAAAAGATA
CAATTAAAGAAGGACTTAAATTAAATTTTAACTCTTCTAAACTTCCAAAAATTAAATACT
TATAATAAAAACCTAAAAAAGGAGGAAATCCAGAAAATGAACATAAACAAATAAAACTAA
AAAATATTCGAAATCCGCCTACTTTTCCTAATTGGTCCCAATAAATCATTTTTTTTTTTA
AAGAAATAATTAATAGAGAGAATATGATTCCATAACAAAATCAATATCTAAATCCTATTA
AAAAAGATTTTATAAAAATTAATATAATTCAACAAGCTTTTATTGTTGAAGATCATGCTA
AAAAAACCTTAATTTTTTTCATATTATAAAACAAATTAAATATTGAAATAAAAATTGAAA
TAATAATTAAATTAATAAAAATTAAATCATACAATATTCCATTTTTTATACTAATTATAA
TTAAAGGAAAAAACTTTTGAATTATAGTTATAACAAAAAATGAAAAGTTTTTTATTTTTT
CACTTATATAAGGATATCATCATAAAAATGGAAATAAACTCAACTTAACAAACATTCTAA
ATAAAAAATATATTTCTTTTGAAAAAATTAAACTTAATAATAATCATATTGAAGAAATTA
CAGATATAACAAAATAACAAATTATACTTATTTTTTTATAAAAAAAACTTTTATGAAACT
GAACATATAAAATATACAACATTATAAAAGTTTTTAATTCTAATAAAAAAAAGAAAAATA
AACCAGAAATTGAAGTAAATAATAAAAAAATAGAAAAACTTAAAAGAATTGTAATCATTA
AAATTTTTGCACTCTTATTAATTTTATTTATATAAACAAATTTTAACATTTTTATAACTC
TAAAATAAAATTTTTCATTTAAATGCAAATTAAATATTTTTTTTCTATAAACTATAAAGT
TTTAAAACTTTCAATTTAATAATCCACAACGTAATTCTTCTATTACACCCAATAATAAAA
CAATTAAAAAAAAATAAAATCATAAACGATTCCCATAAAAGTATTTATTAAATTCATAAG
GTAACTGCATTAATAAACAAATTTCAACATCTAAAATTATAAAAAAAATAATTATTAAAA
AAAAACGTAAAGAAAATGGTAAACGAGACATATCCTTTGAATCAAAACCACATTCAAAAG
GAGAAACAGTTTCACGAATTATGTTTTTTTTTAAAAATTTTGATCATAAAATTAACAAAT
TTAATAAAATTATTAATATAAATAAAATAAAAAATCCTAAAAATAAATAAGAATAAATAC
TATTCAAAAAATAATTATAATTAATCTTAAGCTCCCAAAGCCTATATTTTTTTTAAACTA
TTTTCAGTTATTTCTTTGCACGAAAAATTCAAAATAAATAAGTAAATAGATTTCCAACAA
ATCTATCTTTTGGCTTAATTATTAAATTATTTAAATGGGCCTCTTTATATGTTAATTCAT
ATTTATTAGGAAAACATTCAACATGAATAGGCATAAACGAATGGTTTGCTCCACAAATTT
CTGAACATTGACCATAAAACTTTCCAGAATGTCTAACAACAAGAAAACCTTGATTTAAAC
GACCAGGAACACAATCTAACTTAAATCCCAATTCAGGAAGAGAAAAACAATGAATAACAT
CAGAAGCTCTAAATAAAAATCGAATTAATTTTTTTCTTGGAATAACTAAAGGACACTCTA
CATCTAAAATTCGTAATCCACGAAGATTGTATCTTCTTAAATAAGAATCATAAAAAAATT
TCTTTATCTTAGCAGCTTTTTCAGCTAAATTCTTCATAAATAATGAAAACTTATAACTTC
AAAATCATTGACGACCACTTACTCTAACTGTATGATCAGGAAGAACTAAAGAAGATAAAT
CTAATAAATATAATCCATATAATCTAGGAGAAATTAAAAATACTAATACTAATCCAGGAG
CAATTGTTCATACTAATTCAACATTCTTTTTTTCTAATAAATCATTAAAAATAAAAGAAT
TCTTGCTAAATATTAATTTTATCCTAAAAACCAATAAACAAATAAAAATTAAAATAAATA
AAGCTCAATCATGAAATAAATCTAAAAACTTACCAACAGAATTATGAGAATTTAACAAAT
TATAATTCAACGAAATTTAGAAAATTATTTCTATTATAAATTTTGAAAATTTATAGTTTA
TTATTAACTTAAAACTTCATTAAAATGAAAATAAATATATAAAAAAAACAATTATAAAAA
TTAATCCTTTACATCAAGCTAAATTCATTAATAAATCATAACGAAAACGTGGAAAAGAAG
AACGAAATCATATAAAAGAAAAAGATAAAAATAATCCTATTATTTCTTTTATAAAATCTT
TTTTAAAAGAAAAAAAGATTATTACTCTTAAAAAACTAATAAGTATAATACTTCCATATT
CTCCTAAAAACAAAAAAGCAAATTCAAATGATCCATATTCAGTTTTAAATCCGGAAACTA
ATTCTCTTTCACCTTCAGAAAAATCAAAAGGAGAACGTTTGGTTTCAGCAATTCTTCTAA
TTAATCAAATTAAAAATATAGGAAAAATTCATAATATATAAAAATAACCATCATTTGAAA
AATAATGCAAATTAAAAGTACCATGAAAAACAAAAGGAAATAAAGAAACAAATACTAATA
AAACTTCATAAGAAATAATTTGAGCAGAACCACGAAGAGCTCCTAATAATGAATACTTTG
AATTACTTCCTCATCCAGATCCTAAAGTTCTATAAACTTTCAAACTACTTATACATAAAA
AAAACAAAAAACCATAATAAATTGTTTTTTTTGAAAATTCTATAGGATATACTAATCAAC
CTAATAATAATAAAAATACAGTTAAAATAGGACTAAATCAATATATTATCTCTTTAGAAT
TTAAAATAAATCTAGTATTCTTTATTATCAACTTTAAAGAATCACAAATTGGAGTTATTA
ACCCTAAAAAACCAACCTTTTTAGGACCCTTACGAATCTGCATATATCTCATTATCTTAC
GCTCTAACATAGTAAAAAATATTACTGAAATAAGCATACTAACAATTATTAATATAAAAT
TTAAATAAATCATAAATAAAGAAACTAATTTATCAATTAGGTGTAAACTAATCATATTAA
AACTTATAATACTTTATCTTTAATATAATTCTTCAAAATACTTCACTATTAATAAAGAAA
AAACTAATCCTTGAATTAAACTAACAAAATATTCATATAAAAAATAAAAACCAATAATAA
CAATTATTAATAAATTAATATAAAATCCGGAAAAAAACATTAAAGTTCTTAATAAAGCTA
AAAATATATGACCAGTACTAATATTTACAGATAAACGCAAACTTAAAGTTAAAGAACGAA
TAAAAATTCTTACACCTTCAATAATTCTCAAAAAAAAAGATAAAAACATAGGACATCCTG
AAGGAACTAAATGTCTAAAAAAAGAAATTGGATCTTGAAATAAACTTAAAATAATTATAG
TCATTCATACCCTAAAAGAAATAATAAAATTAAAAAATATATGACTAGTAATTCTAAAAG
TATAAGGGTATAAACCTAAAAATTTTTGAAATATTAAAAAAATAAAAATTACAAAAATCA
TATTTAATAAATAATAATGAATTTTTAAATAACGAACTCATACATAATTATAAAAAATTT
TTAAATAAAATCCTAAATAACTACTAACAGAATAAAAACGTAAAAGAATAAAAAAAAAAA
AAAAAAAACTTAATACTCAAGATAATTTTATTAATTTAAAAATTAAAAATTTAGAATTAT
AAAATTCAACACTAGAAAATAATTTTAAAATCAATTAAATGGGGATTATCATCCTAATTT
AAATTAAGAATTTAAAACTTATACAAAAGATTCCATTTATAAAGAAATTTATCTTTCCCT
TGAAAATCAAAATTTCAAATGCAATAAACACCAAAAAAAAATAATATGGAGATAAAATTA
TCTAAAATTTACTATATCGCAGTAACCTACATTTGCAGTACTCATACTTTTAAATCATTT
TATATCCATATCAATATAAAAATATATACAAAAATAATCAAACAACATCAACAAAATGTC
AATATCATGCAGCTACTTCAAAACCAACCATATGATTTGAAGATACAGTCAATTTCAAAA
AAAACCGAAAAAAACTATAAGAAATCATTACTAAACCAACTATTACATGTAAACCATGAA
AACCAGTTAATAAAAAAAAAACTCTACCATAAATAGTTGAATTTATAGAAATTTTTCTTA
ATTGATACTCACTAAACTGAACAAATAAAAAAATTAAACCATATAAAATAGTTAATAAAA
AACTTATTTTAGTCATTATAGCATTTTGAAAAAATATATTATGATGGCACATAGTAATAC
TAACTCCAGAAGAAAGTAATAAAATAGTTTTTAATAAAGGAAGTCCAAAAGGATCAATTA
TAAATTTACTTAATTTGCAAGGTGGTCAAGAATAAATTAATATTCTAGGACTTCAACATT
TATGAAAAAATCTTCAAAAAAATCTAAAAAAAAAACAAACTTCAGAAACTATAAATAAAA
TAATTCCTATCCGTAAACCATTTACAACCATTCCTGTATGTAATCCAAAAAATGATTCTG
AATCAACATCATTTAATCAAAAAAACATTACCAATATTAATACAAAAAAATTCATAAAAA
ATAAATAAATAAATTTATAATGTCATCAAAAAACTTTAGAAAACAAAAATTTCATTATTC
TTAATGATAAAAAAAGAGGTCAAGGACTTTTTTTAACTAAATGAAAACATCTATACATTT
TTAAAAAAATAATTTAATATTTTAGTATTGAGTCGAAATCAATTCCTATTCAGGTCTTTT
AAAAAAAATAATATTAACTATTTTCTTCTAATTGACAATTAGATATTTTTTTTAAACTAA
TTTTTATAAAGTAAAGAAATAATTTAATATTTCATATTCTATTTTCAAAATAAAATTTTA
TTATTTACTCTAAATTAAAAAAAATATATAAATCACAATTATTCCAAATCCAAAAATAAA
TAAAACTTTTAAAAAATAATTCTTTTGAACTATATTTTTTAAATTATTAAATGAAAAACT
TTTTAAAAAACCAATAAAATGAAAAGGTACTAAACCTAAATCATAAAAATTATAAAAATA
ATCACCAATTAAATAAAATATTTCATAACTATTTACTAATATTTTTAAAAATTCTAAATA
TATAAAATATTTAACTATTTTTTGATAATTAGATAAGTTTAATTTCATAAACCTTATTCC
TATTATAATTATTAAATATATTAAAATCAAAATAACAGAACAACTTACTAAAAAAAAAAA
ATATTTATAAAAATAAAATATTCCAATATTCAAAATTCTTACATATAAAATAATAAAAAC
CAATCTAGTTTGTTTTTTGTTTTTTTTCTGCTTTTTAAAAAAAGAATTATTAAAAAAAAA
AAGAAAAAAAAATAAACGAAAAGAATAATAACAAGTAAAAAACATTGATAAATAAAAAAT
AAAAGAAGAAAAAATTTTTATATTCAAAAAAAATTTTTTATTTAAAATTAATTCCTTTAT
ATAAAAACAAGAAAAAAAAGGAAATCCAGAAAGAACAAATAAACCATAAAATAAATTAAT
TAATATTAAAGGATTTTGAAATCATAAATTTCTTAAATGTCGAATATCCTGATTATGTCA
TTTACTAAACATTAAACTACCTAAAGAAATAAAAATTAAAGCCTTAAATAAAGCATGAAT
AATTAAATAAAAAAAACTTAATTCAACTAACCCTATACTTAAAGAAAAACTAATTAAACC
TAATTGACTCATTGTAGAAAAAGCAACTATCTTCTTTGATTTTTTGCTTACACAACCACA
AAAACTTCCTAAAAATATAGTTCATAGACCTAAATTATGAATAATGAACATTATTTCATA
AGAAAACATAAATCTAAATCGAAATATAAAATATAATCCAGCAGTTACTAAAGTAGAAGA
ATGTACTAAAGCAGAAATTGGAGTAGGAGCAGCCATAGCATCAGGTAATCAACTACTAAA
AGGAAAATGTGAACTCTTAGTAAAAGAAGCTAATATAAATATTAAAATTATAAAAAAAAA
AATAAAATCATAACTAAAATAATTAAAATATCCTTGAAAAATAATTAAACTTAAAGAAGA
TAAAAATAAACCATCTCCCAATCGATTAATTAAAAAAGTCTTTATTCTAGCAGAACGACT
AACGAAACAACCATATCATGCAACTAATAAAAATCTAGAAAATCCTAAACCATCTCAACC
AAATAAAAATAATAAAAATTTTGGTCTTATTACCAAAATAATCATTGAAAAAACGAATAA
ATTTAAAACAATTAAATATCGAATATAATTTAAATCTGAACTCATATAATATAAAGAAAA
AAAATGAATTCTTCCTACAATACTAAATAAAACTCTTAAATATAAAATAGAATATAAATC
AAAATATAAAGAAAATTTGAAAAAATCTAAACTCATAATTCTACTAACATCAAATCTAAA
AATTAAAGGAAATTTACAAAAATTTAATATTATTAACAAAATTATACTTAAAATAAAATA
TAAAAATCCTAAAAATTTATAAATCATAATTTAAACAACAAAAGGACGTAAAGCTCCATT
TACACGGCGTGTAAATAAACCAACTAAAATTACTATAAAAGACAAAAATAATCCTATAAA
AACTATATATTTTTCTTCTTTTCTTTTAAACAAACTAAATGAATTCTCTTCAAATTGACT
ACTCAAAAAAAAATCATAATTATCTAAAAATAAAGAAAAAAATAGAATAAAAAAAAAAAA
AAAAAAAACAATTCTAACTTTTAAAAATTTCAATTTAACATCCACTTTTAGATTAGAATT
TATTGAAATTACATAAAAAAAAAGAACTAACAATCCTCCTATATAAATTAAAAAAAATAA
TAAACTATATCAAATCAATTTTATATAACATAAATAAATAAAACTTAATAAACTAACTAA
AAATAAAAATATTCCTAATATTATAGTTCCAGAAACTAATTGAACTAATAAAAAAATAAA
AAAAAATAATGAAATCATTAAAAAAAATATTAACAAATTTTTATATAGATTAAGAAATTT
CTTACCTTAAAAAAGAAAATTTTAAATGCTATTTTACACTAAATCTACATCTACTTATTG
AGACTATAATTTTTCTTATAATTAATTAATCAAATTCTACTTATTCTTTCAATAACCTAT
TTTATTCTGAAAAATAGATTCTAATTCCGAAGAATTTAATTTAAGTTTATTTAACTTCTT
TTTATTCATATCAATAATTCTATTAACATACCTTTTTCTAATTTTTGTTCTTATTGTTAC
AACAGGAACTTGAGATTCATATGCATGTAAAGGACCAGGATAAACAATCCTAATTCATTC
TACTCTATTAGGACCACTAGAAACATAAACTAATCGATTTTCTTCAACTAAACTAACAAT
TAATATATAAAAAAATAAAACTAATCTCAATAAAGTAATTACAGAACCTAAACTAGAAAT
CTTTTTTCAAAAAATATATTCATCAGAATAATCAACATAACGACGAGGCATACCTTGTAA
ACCTAAAAAATGTTGAGGAAAAAAAGTCATATTAACTCCAACAAACATTGTACAAAAATG
TGAAAATAAAAAAAATGGATTCATTCTTACTCCAGAAAATAAAGGTCATCAATGAATAAA
ACCAGCAAATATAGAAAATACAGCTCCTAATGATAAAACATAATGAAAATGAGCAACAAC
ATAATATGTATCATGTAAACAAACATCCAATGAAGCTTTAGATAAAATAATACCTGTTAA
CCCGCCTACTGTAAAAAGAAAAATAAAACCTAAAGCTCATAATAAAGAAACTGAATTATC
AAAAATATTTCATCTTGAACCATAAATAGTAGCCAATCATCTAAAAATCTTTATTCCAGT
AGGAACTCCTATAATCATTGTAGCTCCAGTAAAATAAGCTCGAGAATCTAAATCTAATCC
TATAGTATACATATGATGTGCTCAAACTATAAATCCTAAAAATCCTATTCTTAACATCGC
ATATAACATTCCTAAATGTCCAAAAGAAAAATCCTTTCCACTATAAAAAATAATTATATG
AGAAATTAATCCAAAACCAGGAAGAATTAATATATAAACTTCTGGATGTCCAAAAAATCA
AAAAATATGTTGAAATAAAATAGGATCACCACCACCACATGGATCAAAAAAACTAGTTTT
AAATTTTCGATCAGTTAACAACATAGTCAATCCACCAGCTAAGACTGGAAGAGAAAGAAG
TAATAAAAAAGCTGTAATTTTTATTGATCATACAAATAAAGGAAGACTAGACCTTGGAAT
CTTTATCTTCATATTTAAAATAGTAGTAATAAAATTAATAGCTCCTAAAATTGAACTCAT
TCCAGCTATATGAATAGAAAAAATAGCAAAATCCATAGAAACACCACTATGTTGAATATT
TCTAGTTAATGGAGGATATAAAGTTCATCCAGCTCCAACTCCACCTCCTATCAATAAAGA
AATTAAAATTAAAATTAAAGATGGAAGCATTAACATTAAACTAAAATTTTTTCCACGTGG
AAAAATCATATCAATAATTCCCATTAATAAAGGAACTAATCAATTTCCAAATCCTCCAAT
CATTACAGGCATAACAAAAAAAAAAATCATAATTAAACCATGTGCAGTAATCATAGCATT
ATAAAAAATAGAATCACCAATAATTCTACCTCCAGAACCTAATTCTATACGAATTAAAAC
ACTTAAACTAGTTCCAACTAAACCCATTAATACCCCTAAAATTAAATATCATGTACCTAT
ATCCTTATGATTTGTTGAAAATAATCATCGTTCAATTCATAATTTCAACCGTAACCAAAT
ATTAAAACTTTTTCCATTTTTATAAACTTTTAAAATTTTCATTAATTAAAGAAAAAAAAA
TTTTTCATCTTAGTATCTTCAATACTTTGCTTTATTTAAGCTATTCAATTTTAAACTATT
CTTAAATAAGATTCAAAAAAAATAATAAAAAAAAAAACAATATAGAAATGAAAAATTAAA
ACTAAATATACAAAATATTTAGATTCAATCATATTAAATAAAAGAATGGAATTATTAAAC
TTTCCATGACTAATAAATAAATAAACAAATATACTGTATAAGCCACAAAAAAAAACTTTA
AAAATATAAAATACTAAACTAGATATATTTAAATTAACTCCAGAACATATTAATAACAAT
TCAGAAATAAAATTTAAACTAAAAGGAACAGAACATTTTAAAGAACAAAAAGAAAATCAA
ATAAAACATAATAAAGGAATTACATAAATAAATCCACGATTAATAAAAATTTTTCGCGTT
CTACTTTTTAAATAAAAAATTTTAAAATTTAAAAATAAAGCAGAAGAACAAAAACCATGA
GATATACATAAAAAAATTGATCCAAGTATACTAAAAGAACTTTTAGATAAAATAATTATA
GCAATTAAAGTCATATGAACTATTGAAGAATAAGCTATAAAAGACTTTACATCATACTGA
CGAACACAAATCATTTTCACTAATATAATACTAAAACAAAAAAAACAAAAAACTAAAGAA
ACTTTATTTATATCAAAAAAAAATCCCTTCATATAAAATAAATATCGATATATTCCATAA
ACTCCAATCTTTAACATAATTCCTGCTAAAATCATAGAACCATAAACTGGTGATTCAACA
TGAGCCTTAGGTAATCATAAATGTAATCCATATATAGGAAACTTTATTAAAAAAGCAAAA
AATCAAAGAAAACGATAAAACTTTTCTAAATAAAATGTTAAATAAACATATTCTTTTCTA
CTGAAACCTAATCTTTCAATCTGTTGCTTTTTTAAATCAACAATACTTAAAGAATTAAAA
TAATCCATAACTAATCATTTTCCACTTCCAGAATCCATTTTATTCTGAAATTTTATTAAA
GTAAATAACAAAGGAACAGAACCTACTAAAGAATAAATTATCAAATAATTTAATGATTCT
ATACGTTCTGGATTTATACCTCAAAACATTATAATCATAAATATAAATACAAAACTTATT
TCAAAATAAACAAAAAAATAAATAGTTCTTTTACTAGAAAAACATAATAATAATATTATT
AACAAAAAACTTTTAAATAATTGATATTTTTTGTTTATAGAATTTATTGACAATAAATAA
ACAAACAAAAACAAAAATAAACTTAAAAATATTAAATAAAAAGATAAAGAATCTAAATAA
AAAATTCTAGTCTTTAAACAAAAAAAATTATAAAAACTATAATTTTTCATAATAAAAAAA
AATAATATACAAAATACTAAAGCATTTATTATATAAACAACATTATTAAAAAATAAACTA
AAAATTAACAAAAATACCACCCTTAACATTTTTCTTATCTTCAAAATGAACCATTTTAAC
TAATATAGCTAAACCAATTGAAGCTTCACAAGAAGCTATTGACAAATAAACTAGACTAAA
ACAAATTTCATACTTTATAGTTAATAATTTAACCAAAATAAAAATAATAATCATTATAAT
TTCCGCAACAATTAAAAACTTTAATAAACGAAACCTATATAAATTAAAAAGAATTAAAAA
AAAAATAAATAATAAACTTAAAAAAAAATCCAAATATTTTAAATAAAACATATTTTTTTT
TTGTTTATAACTTAAAATAAAAAAAAGAATAAAAAATAAAAAAAAGAAAATACTCGAGAT
AATCAAATATAAGGATAAACAACAGAAGAACCTCCTATTCACATTAATAAAATAAAATTA
ACTACTCAAAAAAAAAAAAAAATAGAAAATTCAAAATCATTAATTTTCTTACCATATAAA
GAATGATAACGAAAAGAAATAAATGGAATTATAAAAAAAATGAAAACAAATAAAACTAGA
AATATTACTCCTCCACCCTTTCTAGGTAAAGAACGTAAAATAGCATAAGCAGGAAGAAAA
TATCATTCAGGTTGAATATGTTCTGGAGTTGATAAAAATTTTGCTAATTTAAAATTATCC
ACATCCATTAATTGAAAAGGAATTAATAAAACTAAAAAAATAAACAAAAAAAATATAAAC
AAATATCCAAATAAATCCTTAATTAAAAAATATGGACTAAAAAAAATCTTTTTTGAACTT
GAATATAAACCTAAAGGATTATTTCTTCCAGTCTCATGTAATAAAAAAATATGAATAACA
ACCATAAAAACTATTACAAAAGGAAGAAGATAATGTAATCTAAAAAAACGTCCAACAGTA
AAAGAAGTAATTGAATAACCTCCTCAAATAGTTAATACTATATCATTTCCAATATAAGGA
ATAGAAGAAAATAACTTAGTAATAACAGTTGCTCCTCATAAAGACATTTTACCTCAAGGA
AGAACATACCCTAAAAAAGCAACAGCCATAGAAAGAACAAATATTATACAACCAACTAAT
CAAACAGAATAATAATTGTATGAAGAATAATAAATTCCACGAAACATATGTATATATAAA
CAAAAAAAATATAAACTAGCCCCTTTAGAATGAATAAACCGAAAAAAAGTATATCAAGAA
ACCTCACGAGAAAATGAATCTATTTTAAAAAATATAAACCTTATTTCTCTATTATAATTA
AAAGAAAGAAAAATTCCAGTAAATAGTTGAATTACTAAAAAAAATCCTAAATAAAATCCA
TAATTTCAAAAAAAAGATACATCCTGAGGTCTAGGTAAATCAATTACCGAAGAATTTACA
ATATTAATTAAACTATGATCTAAACGATAATTATACATAGAATTCATAATAAATAATTCA
TAAAAAATAATGTTTGATTTAAATTCAAAAATTATCAAAACTATATAGTATTTTTTTTTT
TCTACTTTTCTACTGAAAACACAAAAAATTTTCTGTTTATTTTTTTTTTTTTTTTTTATT
CTTTCTTCATTATTATTTCCACAATTTATTCTTTATATAATTATATAATTAAATTTATTC
TTTATATAATTATATAATTAAATTTATTCTTTATATAATTATATAATTAAATTTATTCTT
TATATAATTATATAAT
